# Supplementary material for: Immunogenicity and Safety of Childhood Combination Vaccines: A Systematic Review and Meta-Analysis
Source: Vaccines (Basel). 2022 Mar 18;10(3):472. doi: 10.3390/vaccines10030472 (PMC8954135; doi:10.3390/vaccines10030472)
Supplement: Supplementary file 1 [file vaccines-10-00472-s001.zip]

Archive with 11 entries (11 files):
- Supplementary Figure S1A-B.tif
- Supplementary Figure S1C-D.tif
- Supplementary Figure S1E-F.tif
- Supplementary Figure S1G-H.tif
- Supplementary Figure S2A-C.tif
- Supplementary Figure S2D-E.tif
- Supplementary Figure S2F-G1.tif
- Supplementary Figure S2H-I.tif
- Supplementary Figure S2J-K.tif
- Supplementary Figure SI-K.tif
- Supplementary Table S1 and Table S2.pdf
